# Supplementary material for: Modeling habitat distribution and niche overlap of Asian horseshoe crabs: Implications for conservation
Source: PLoS One. 2025 May 28;20(5):e0324471. doi: 10.1371/journal.pone.0324471 (PMC12118861; doi:10.1371/journal.pone.0324471)
Supplement: S1 File — (XLS) [file pone.0324471.s001.csv]

Species	Latitude	Longitude	Bottom Dissolved Oxygen	Bottom Silicate	Minimum Chlorophyll-a	Chlorophyll-a Range	Summer (May-Oct) Maximum Chlorophyll-a	Winter (Nov-Apr) Maximum Chlorophyll-a	Depth	Distance to Land	Nitrate	Dissolved Oxygen	Saturated Oxygen	Photosynthetically Active Radiation	pH	Primary Productivity	Salinity Mean	Silicate	Summer Temperature (May-Oct)	Maximum Temperature	Surface Current	Tide average	Wave height	Wind speed	Suitability
Tachypleus tridentatus	-6.94	110.32	4.1487	3.9314	0.450208	4.95442	3.31131	3.54813	-4.98521	0.114091	0	4	95.3678	46.739	8.26624	838	33	3	29.156	30.5023	0.00201142	0.257036	1	0	0.201179
Tachypleus tridentatus	5.73	115.93	4.6633	3.7186	0	1.56846	2.51189	2.78612	-8.19044	0.10026	0	4	100.679	46.1495	8.23491	726	33	5	29.988	31.0532	0.00247108	0.23911	1	0	0.238665
Tachypleus tridentatus	26.676	120.625	4.7846	7.563	0.902911	4.25104	5.01187	4.67735	-39.3946	0.434781	1	5	101.986	32.0456	8.24005	1672	32	5	22.774	28	0.0373286	2.20767	4	8.5	0.259021
Tachypleus tridentatus	33.77	129.78	5.4769	13.8641	0	0.0163193	1.30317	1.25892	-29.2718	0.101446	0.0177903	5	102.707	33.2226	8.19625	459	33.0538	11	16.6858	27	-0.00350867	0.97416	3	7.34	0.273555
Tachypleus tridentatus	5.312718	115.340715	4.6925	4.5989	1.69942	24.2887	10.7152	9.33254	-8.24781	0.0641342	0	4	102.217	46.574	8.23656	1031	33	5.02709	29.509	31	0.000665164	0.333922	1	0	0.313089
Tachypleus tridentatus	21.019008	109.035683	4.73743	5.88167	0.0228845	2.70679	4.67834	4.41442	-18.6343	0.371469	0	4	99.5128	36.0742	8.185	788.432	33.1319	11	25.745	30	-0.00193137	1.90464	3	3.30137	0.328527
Tachypleus tridentatus	9.789653	118.746661	2.2023	31.0908	0	0.249155	3.39602	2.49007	-11.4368	0.0380983	0	4	98.3591	43.2168	8.23462	516.725	33	5	29.7203	30.1246	-0.00191746	0.61382	1	6.04928	0.367298
Tachypleus tridentatus	-2.919168	111.699287	4.30236	4.94484	4.1061	14.8457	12.0834	20.98	-3.10626	0.101551	0	4	96.4354	43.0132	8.20882	1224.26	33	3.80532	29.346	31.2269	0.000197828	0	1	4.75206	0.370872
Tachypleus tridentatus	23.665117	119.458262	3.90906	15.1507	0	0	1.15731	1.35418	-51.1587	0.155362	0	4	98.2027	34.8621	8.2238	1107.44	33	4	26.034	27.814	0.140168	1.38575	4	8.91637	0.391316
Tachypleus tridentatus	23.797343	119.746099	4.5313	8.4508	0	0	1.54882	1.77828	-76.8547	0.235063	0	4	98.2027	36.0347	8.22516	1087	33.9409	4	26.0312	28.7979	0.060172	1.4636	4	8.89	0.410596
Tachypleus tridentatus	26.123	120.25	4.95856	7.26798	0.506709	6.56288	4.52177	5.55152	-46.0919	0.31612	1	4	101.742	31.9676	8.23796	1759.01	32	5	22.9494	28	0.0419763	2.33284	4	8.76287	0.415039
Tachypleus tridentatus	20.433333	109.633333	4.4921	4.0317	1.73098	1.52456	5.3948	5.74195	-19.4832	0.218543	0	4	99.5128	37.0747	8.18607	1763.95	34	10	25.745	30.974	0.00498865	0.474661	3	7.22235	0.453106
Tachypleus tridentatus	19.85	109.11	4.6974	4.6304	0.0578259	2.03072	6.28158	3.90466	-20.7534	0.158022	0	4	99.5128	38.2842	8.18704	1375.13	33.3163	11	25.745	30.8572	0.00328435	1.1746	3	0.154896	0.465914
Tachypleus tridentatus	19.859167	109.124444	4.6974	4.6304	0.0578259	2.03072	6.28158	3.90466	-20.7534	0.158022	0	4	99.5128	38.2842	8.18704	1375.13	33.3163	11	25.745	30.8572	0.00328435	1.1746	3	0.154896	0.465914
Tachypleus tridentatus	25.88	120.125	4.60772	8.01885	0.978874	1.18856	3.68795	3.8264	-38.9837	0.309217	1	4	99.3285	32	8.2369	1622.04	32	5	24.0286	27.9405	0.0202756	2.48254	4	8.89	0.46755
Tachypleus tridentatus	19.660812	109.01531	4.6871	4.60037	0.187217	2.2313	5.01577	3.51835	-17.2327	0.15426	0	4	99.5128	38.2737	8.18879	1314.07	33.1193	11.0513	25.745	30.6996	-0.00361899	1.02452	3	2.0951	0.475932
Tachypleus tridentatus	6.75	117.44	4.41889	4.33476	0.530207	2.33443	4.63294	6.79458	-5.74846	0.0843949	0	4	98.2487	43.8653	8.23172	684.881	33	5	29.9866	30.2167	0.00100938	0.650111	1	0	0.484754
Tachypleus tridentatus	33.8	130.46	5.452	12.4739	0.102595	0.923633	10	2.98538	-18.8424	0.101965	0	5	103.132	32.3873	8.2196	547	34	10.489	17.071	27.0284	0.00489378	0.346757	3	7.19	0.485581
Tachypleus tridentatus	-6.18	107.85	4.21831	5.66016	1.16209	2.24576	4.48544	6.98239	-11.5368	0.126752	0	4	93.5107	44	8.23741	892.532	33	4	29.5419	30.863	0.00954157	0.258279	1	0	0.496731
Tachypleus tridentatus	25.703	119.875	4.83519	6.64502	1.93007	1.11188	18.1909	9.57052	-19.1376	0.178788	1	4	99.3285	31.9732	8.23573	1849.96	32	5	24.072	27.4472	0.00422146	2.72562	4	8.89	0.502694
Tachypleus tridentatus	19.983333	111.066667	4.83023	9.96367	0.0845978	0.968715	1.96971	1.83762	-22.624	0.135942	0	4	102.297	36.8857	8.17867	918.924	34	8.6327	27.3396	28.1154	0.0369654	0.77207	3	0.926374	0.503742
Tachypleus tridentatus	22.560453	113.830587	4.9521	7.137	8.87943	4.66939	17.3936	13.8752	-6.34079	0.0793749	0	5	103.006	35.5047	8.19415	1931.36	34	6	26.6418	29.5627	-0.000105962	0.0507267	3	7.75	0.504753
Tachypleus tridentatus	22.495497	113.905114	4.9521	7.137	8.87943	4.66939	17.3936	13.8752	-6.34079	0.0793749	0	5	103.006	35.5047	8.19415	1931.36	34	6	26.6418	29.5627	-0.000105962	0.0507267	3	7.75	0.504753
Tachypleus tridentatus	22.21	114.14	4.93973	6.2391	1.09146	13.0657	18.6209	6.27035	-21.051	0.0908097	0	5	103.267	35.9398	8.19232	1398.53	34	6	26.7201	29.1012	0.00697333	0.0488155	3	7.81872	0.509131
Tachypleus tridentatus	24.566836	118.366685	4.778	6.37488	3.43527	2.23958	9.76703	9.60889	-43.1946	0.0757304	1	4	98.7895	35.7434	8.22466	1401.87	33	5	25.3531	28.184	-0.000972824	0	4	2.89115	0.510047
Tachypleus tridentatus	24.3	118.15	4.7438	4.1391	2.29332	3.28334	6.60694	6.83912	-19.3678	0.104116	1	4	99.8056	35.8653	8.2222	1398	33	5	25.827	28	-0.00714978	2.07896	4	8.92	0.520521
Tachypleus tridentatus	21.61	111.83	4.84555	8.21945	2.49922	12.3903	11.8559	5.87102	-11.9457	0.0833266	0	5	102.236	36.0316	8.18102	673.202	34	7.12692	26.38	29.2671	0.00528431	0.0253765	3	0	0.528093
Tachypleus tridentatus	24.524917	118.371939	4.778	6.37488	3.43527	2.23958	9.76703	9.60889	-33.0627	0.0757304	1	4	98.7895	35.7434	8.22466	1401.87	33	5	25.3846	28.184	-0.000972824	0	4	2.89115	0.530364
Tachypleus tridentatus	24.514139	118.385509	4.778	6.37488	3.43527	2.23958	9.76703	9.60889	-33.0627	0.0757304	1	4	98.7895	35.7434	8.22466	1401.87	33	5	25.3846	28.184	-0.000972824	0	4	2.89115	0.530364
Tachypleus tridentatus	24.510892	118.368603	4.778	6.37488	3.43527	2.23958	9.76703	9.60889	-33.0627	0.0757304	1	4	98.7895	35.7434	8.22466	1401.87	33	5	25.3846	28.184	-0.000972824	0	4	2.89115	0.530364
Tachypleus tridentatus	24.49	118.31	4.778	6.37488	3.43527	2.23958	9.76703	9.60889	-33.0627	0.0757304	1	4	98.7895	35.7434	8.22466	1401.87	33	5	25.3846	28.184	-0.000972824	0	4	2.89115	0.530364
Tachypleus tridentatus	24.480502	118.367457	4.778	6.37488	3.43527	2.23958	9.76703	9.60889	-33.0627	0.0757304	1	4	98.7895	35.7434	8.22466	1401.87	33	5	25.3846	28.184	-0.000972824	0	4	2.89115	0.530364
Tachypleus tridentatus	24.52148	118.350504	4.778	6.37488	3.43527	2.23958	9.76703	9.60889	-33.0627	0.0757304	1	4	98.7895	35.7434	8.22466	1401.87	33	5	25.3846	28.184	-0.000972824	0	4	2.89115	0.530364
Tachypleus tridentatus	24.53	118.34	4.778	6.37488	3.43527	2.23958	9.76703	9.60889	-33.0627	0.0757304	1	4	98.7895	35.7434	8.22466	1401.87	33	5	25.3846	28.184	-0.000972824	0	4	2.89115	0.530364
Tachypleus tridentatus	33.63	130.34	5.44291	12.4432	1.05411	3.19456	10	2.98538	-7.77627	0.0750241	0	5	103.085	32.0726	8.21702	547	34	10.0806	17.0402	27.3395	0.000328098	0.604916	3	7.19	0.533797
Tachypleus tridentatus	22.478864	113.87007	4.9521	7.137	6.17451	5.74417	18.3338	12.3505	-5.49252	0.101517	0	5	103.006	35.0388	8.19342	2080.48	34	6	26.6413	29.3694	-9.18551E-05	0.115748	3	7.75	0.537359
Tachypleus tridentatus	22.473739	113.893548	4.9521	7.137	6.17451	5.74417	18.3338	12.3505	-5.49252	0.101517	0	5	103.006	35.0388	8.19342	2080.48	34	6	26.6413	29.3694	-9.18551E-05	0.115748	3	7.75	0.537359
Tachypleus tridentatus	22.421925	113.863368	4.9521	7.137	6.17451	5.74417	18.3338	12.3505	-5.49252	0.101517	0	5	103.006	35.0388	8.19342	2080.48	34	6	26.6413	29.3694	-9.18551E-05	0.115748	3	7.75	0.537359
Tachypleus tridentatus	22.416737	113.829207	4.9521	7.137	6.17451	5.74417	18.3338	12.3505	-5.49252	0.101517	0	5	103.006	35.0388	8.19342	2080.48	34	6	26.6413	29.3694	-9.18551E-05	0.115748	3	7.75	0.537359
Tachypleus tridentatus	33.6197	130.37105	5.452	12.4739	1.28334	12.2864	10	2.98538	-8.97492	0.0809304	0	5	103.132	32.3224	8.21805	547	34	10.0432	17.071	27.5835	0.000636274	0.249041	3	7.19	0.539662
Tachypleus tridentatus	24.416771	118.20273	4.74896	4.40265	3.38932	5.01618	7.03795	7.21822	-15.0658	0.0523756	1	4	99.6828	36.2154	8.22361	1400.04	33	5	25.827	28.59	-0.000253606	0.114553	4	8.19158	0.541825
Tachypleus tridentatus	24.450584	118.219921	4.74896	4.40265	3.38932	5.01618	7.03795	7.21822	-15.0658	0.0523756	1	4	99.6828	36.2154	8.22361	1400.04	33	5	25.827	28.59	-0.000253606	0.114553	4	8.19158	0.541825
Tachypleus tridentatus	24.79	119	4.55107	9.00471	0.940766	2.66986	4.52701	4.52701	-26.3971	0.219719	1	4	98.3022	35	8.22863	1541.51	33	5	24.892	28	0.0700991	2.47264	4	8.41861	0.541904
Tachypleus tridentatus	25.97	120.08	4.67892	7.87974	1.01531	1.32133	3.76401	4.12392	-39.1154	0.22379	1	4	99.8286	32	8.23719	1648.41	32	5	23.3444	28	0.0207382	2.50055	4	8.86365	0.542501
Tachypleus tridentatus	23.406536	119.709799	4.43507	9.89042	0	0	3.06254	1.47294	-42.6035	0.103485	0	4	98.2027	36.915	8.22301	804.451	33.1278	4	26.034	28.0935	0.114058	0.983299	4	8.77074	0.543196
Tachypleus tridentatus	23.405863	119.711603	4.43507	9.89042	0	0	3.06254	1.47294	-42.6035	0.103485	0	4	98.2027	36.915	8.22301	804.451	33.1278	4	26.034	28.0935	0.114058	0.983299	4	8.77074	0.543196
Tachypleus tridentatus	34.01	131.39	5.31284	14.1964	1.12076	3.89854	3.84659	3.15552	-11.2168	0.0483723	1	5	103.132	32.9499	8.30338	571.554	32	8	17.071	28.3287	-0.00425073	0.104257	3	0	0.544286
Tachypleus tridentatus	20.114218	106.673981	4.4361	5.71884	0.469805	2.86814	12.1983	11.7445	-25.2623	0.167252	0	4	98.5022	34	8.1779	1406.11	32	14	26.6488	30.5898	-0.0133737	1.2774	3	6.42465	0.544411
Tachypleus tridentatus	26.03	119.875	4.91209	6.65324	2.3303	2.45141	17.2653	9.27936	-15.7352	0.148654	1	4	99.9816	31.9448	8.23712	1861.99	32	5	23.4147	28	-0.00275437	2.68791	4	8.85559	0.54527
Tachypleus tridentatus	26.05	119.94	4.87048	6.71648	1.24069	2.04415	16.8383	9.10372	-21.7927	0.159208	1	4	99.7321	32	8.23712	1845.64	32	5	23.3859	28	-0.00325753	2.60352	4	8.86874	0.546505
Tachypleus tridentatus	22.430338	113.942391	4.94864	6.88552	3.3225	7.70154	18.6209	10.3125	-2.99291	0.07849	0	5	103.079	36.2748	8.19305	1922.26	34	6	26.6645	29.2381	0.000435725	0.0880281	3	7.76925	0.550431
Tachypleus tridentatus	22.43	113.94	4.94864	6.88552	3.3225	7.70154	18.6209	10.3125	-2.99291	0.07849	0	5	103.079	36.2748	8.19305	1922.26	34	6	26.6645	29.2381	0.000435725	0.0880281	3	7.76925	0.550431
Tachypleus tridentatus	22.44	113.94	4.94864	6.88552	3.3225	7.70154	18.6209	10.3125	-2.99291	0.07849	0	5	103.079	36.2748	8.19305	1922.26	34	6	26.6645	29.2381	0.000435725	0.0880281	3	7.76925	0.550431
Tachypleus tridentatus	22.43	113.95	4.94864	6.88552	3.3225	7.70154	18.6209	10.3125	-2.99291	0.07849	0	5	103.079	36.2748	8.19305	1922.26	34	6	26.6645	29.2381	0.000435725	0.0880281	3	7.76925	0.550431
Tachypleus tridentatus	22.425716	113.911889	4.94864	6.88552	3.3225	7.70154	18.6209	10.3125	-2.99291	0.07849	0	5	103.079	36.2748	8.19305	1922.26	34	6	26.6645	29.2381	0.000435725	0.0880281	3	7.76925	0.550431
Tachypleus tridentatus	22.470513	113.924559	4.94864	6.88552	3.3225	7.70154	18.6209	10.3125	-2.99291	0.07849	0	5	103.079	36.2748	8.19305	1922.26	34	6	26.6645	29.2381	0.000435725	0.0880281	3	7.76925	0.550431
Tachypleus tridentatus	22.4788	113.961783	4.94864	6.88552	3.3225	7.70154	18.6209	10.3125	-2.99291	0.07849	0	5	103.079	36.2748	8.19305	1922.26	34	6	26.6645	29.2381	0.000435725	0.0880281	3	7.76925	0.550431
Tachypleus tridentatus	22.413978	113.965856	4.94864	6.88552	3.3225	7.70154	18.6209	10.3125	-2.99291	0.07849	0	5	103.079	36.2748	8.19305	1922.26	34	6	26.6645	29.2381	0.000435725	0.0880281	3	7.76925	0.550431
Tachypleus tridentatus	25.027	119.25	4.76049	7.66414	1.92472	2.82719	9.06797	7.99104	-19.1486	0.165315	1	4	98.3022	34.9357	8.23086	1303.42	32.1654	5	24.892	27.9857	0.020696	2.61286	4	9.25	0.553005
Tachypleus tridentatus	23.552666	119.772267	4.50491	8.84565	0	0	1.96399	1.69453	-55.1178	0.105568	0	4	98.2027	36.923	8.22398	1009.5	33.8624	4	26.034	28.7672	0.123077	1.03615	4	8.85729	0.555378
Tachypleus tridentatus	23.499573	119.794328	4.50491	8.84565	0	0	1.96399	1.69453	-55.1178	0.105568	0	4	98.2027	36.923	8.22398	1009.5	33.8624	4	26.034	28.7672	0.123077	1.03615	4	8.85729	0.555378
Tachypleus tridentatus	23.48851	119.742945	4.50491	8.84565	0	0	1.96399	1.69453	-55.1178	0.105568	0	4	98.2027	36.923	8.22398	1009.5	33.8624	4	26.034	28.7672	0.123077	1.03615	4	8.85729	0.555378
Tachypleus tridentatus	22.324832	113.815595	4.9521	7.137	4.54921	7.95222	18.6209	11.885	-5.2917	0.115293	0	5	103.006	34.9927	8.1924	2126	34	6	26.6252	29.6204	0.000171841	0.47167	3	7.75	0.558581
Tachypleus tridentatus	24.277624	120.530993	4.6813	7.91634	0	1.1829	1.80862	1.70524	-17.5214	0.112537	0	4	98.7911	37.0038	8.22974	801.321	33.5236	4	24.9167	29.2905	0.186269	0.769469	4	0	0.561165
Tachypleus tridentatus	24.41	120.6	4.80828	6.84021	0.454716	0.830858	1.95763	1.24716	-41.6181	0.121576	0	4	99.2771	36.9419	8.23066	703.538	33.025	4	24.4917	28.9844	0.0876363	1.8016	4	0.956823	0.562054
Tachypleus tridentatus	33.837502	130.946	5.45034	12.4101	1.99417	6.8739	5.38012	5.29114	-4.01188	0.00833226	0.98104	5	103.132	32.935	8.3076	514.015	32.0277	8.97707	17.071	27.9716	-0.00011835	0.512887	3	6.62562	0.569131
Tachypleus tridentatus	23.584215	119.783966	4.52948	8.4781	0	0	1.57752	1.77249	-51.002	0.124598	0	4	98.2027	36.2266	8.22419	1081.64	33.882	4	26.034	28.7337	0.118365	1.35348	4	8.88774	0.569476
Tachypleus tridentatus	22.372989	113.898091	4.95186	7.11921	4.31784	6.12911	18.6209	11.7738	-4.35675	0.0921173	0	5	103.011	35.1468	8.19284	2111.59	34	6	26.6404	29.2095	-1.63772E-05	0.306291	3	7.75136	0.569876
Tachypleus tridentatus	22.326914	113.873248	4.95186	7.11921	4.31784	6.12911	18.6209	11.7738	-4.35675	0.0921173	0	5	103.011	35.1468	8.19284	2111.59	34	6	26.6404	29.2095	-1.63772E-05	0.306291	3	7.75136	0.569876
Tachypleus tridentatus	22.395087	113.891861	4.95186	7.11921	4.31784	6.12911	18.6209	11.7738	-4.35675	0.0921173	0	5	103.011	35.1468	8.19284	2111.59	34	6	26.6404	29.2095	-1.63772E-05	0.306291	3	7.75136	0.569876
Tachypleus tridentatus	22.324272	113.886352	4.95186	7.11921	4.31784	6.12911	18.6209	11.7738	-4.35675	0.0921173	0	5	103.011	35.1468	8.19284	2111.59	34	6	26.6404	29.2095	-1.63772E-05	0.306291	3	7.75136	0.569876
Tachypleus tridentatus	22.368754	113.851245	4.95186	7.11921	4.31784	6.12911	18.6209	11.7738	-4.35675	0.0921173	0	5	103.011	35.1468	8.19284	2111.59	34	6	26.6404	29.2095	-1.63772E-05	0.306291	3	7.75136	0.569876
Tachypleus tridentatus	22.358425	113.886606	4.95186	7.11921	4.31784	6.12911	18.6209	11.7738	-4.35675	0.0921173	0	5	103.011	35.1468	8.19284	2111.59	34	6	26.6404	29.2095	-1.63772E-05	0.306291	3	7.75136	0.569876
Tachypleus tridentatus	22.395239	113.840663	4.95186	7.11921	4.31784	6.12911	18.6209	11.7738	-4.35675	0.0921173	0	5	103.011	35.1468	8.19284	2111.59	34	6	26.6404	29.2095	-1.63772E-05	0.306291	3	7.75136	0.569876
Tachypleus tridentatus	22.221215	113.925685	4.94914	6.9223	1.74914	12.5975	18.6209	10.5425	-14.4662	0.0767657	0	5	103.068	36.0056	8.19193	1952.06	34	6	26.6694	29.0237	0.00333726	0.133241	3	7.76643	0.569949
Tachypleus tridentatus	22.213877	113.932136	4.94914	6.9223	1.74914	12.5975	18.6209	10.5425	-14.4662	0.0767657	0	5	103.068	36.0056	8.19193	1952.06	34	6	26.6694	29.0237	0.00333726	0.133241	3	7.76643	0.569949
Tachypleus tridentatus	22.22	113.92	4.94914	6.9223	1.74914	12.5975	18.6209	10.5425	-14.4662	0.0767657	0	5	103.068	36.0056	8.19193	1952.06	34	6	26.6694	29.0237	0.00333726	0.133241	3	7.76643	0.569949
Tachypleus tridentatus	22.210862	113.914205	4.94914	6.9223	1.74914	12.5975	18.6209	10.5425	-14.4662	0.0767657	0	5	103.068	36.0056	8.19193	1952.06	34	6	26.6694	29.0237	0.00333726	0.133241	3	7.76643	0.569949
Tachypleus tridentatus	20.921389	110.558889	4.84015	8.30726	3.62061	3.56189	9.77229	7.20765	-3.36613	0.0340892	0	4.08576	102.236	36.9294	8.1819	1144.64	34	9	26.764	29.2278	0.00185125	1.2	3	0	0.570042
Tachypleus tridentatus	26.08	120.125	4.97046	7.23704	1.20168	1.47468	4.9432	5.68273	-37.1066	0.164999	1	4	101.779	32	8.23792	1766.25	32	5	22.9362	28	0.0161759	2.50492	4	8.76088	0.57251
Tachypleus tridentatus	24.42	118.3	4.78188	6.08371	3.68329	8.08079	9.78724	9.6364	-9.02812	0.0442029	1	4	98.8997	36.5345	8.22444	1413.06	33	5	25.827	29.1796	-0.000310744	0.0175321	4	3.54526	0.57294
Tachypleus tridentatus	24.47	118.23	4.78188	6.08371	3.68329	8.08079	9.78724	9.6364	-9.02812	0.0442029	1	4	98.8997	36.5345	8.22444	1413.06	33	5	25.827	29.1796	-0.000310744	0.0175321	4	3.54526	0.57294
Tachypleus tridentatus	26.448	119.875	5.13611	6.86881	2.28215	1.79648	12.6395	7.92039	-12.9382	0.0708941	1	4.96259	101.986	31.7534	8.23901	1867.71	31.2684	5	22.774	27.2696	0.0019372	2.60062	4	8.736	0.573272
Tachypleus tridentatus	26.43	119.83	5.13611	6.86881	2.28215	1.79648	12.6395	7.92039	-12.9382	0.0708941	1	4.96259	101.986	31.7534	8.23901	1867.71	31.2684	5	22.774	27.2696	0.0019372	2.60062	4	8.736	0.573272
Tachypleus tridentatus	22.544799	113.800753	4.9521	7.137	6.89152	10.5196	17.058	14.4194	-5.02242	0.10126	0	5	103.006	34.2927	8.19397	1878.14	34	6	26.6334	29.8485	2.35208E-05	0.0309367	3	7.75	0.573931
Tachypleus tridentatus	24.42	118.31	4.778	6.37488	3.43527	2.23958	9.76703	9.60889	-10.3917	0.0757304	1	4	98.7895	35.7434	8.22466	1401.87	33	5	25.5688	28.184	-0.000972824	0	4	2.89115	0.577591
Tachypleus tridentatus	24.405933	118.32012	4.778	6.37488	3.43527	2.23958	9.76703	9.60889	-10.3917	0.0757304	1	4	98.7895	35.7434	8.22466	1401.87	33	5	25.5688	28.184	-0.000972824	0	4	2.89115	0.577591
Tachypleus tridentatus	24.455582	118.340581	4.778	6.37488	3.43527	2.23958	9.76703	9.60889	-10.3917	0.0757304	1	4	98.7895	35.7434	8.22466	1401.87	33	5	25.5688	28.184	-0.000972824	0	4	2.89115	0.577591
Tachypleus tridentatus	22.214236	113.800115	4.9521	7.137	3.89735	12.3841	18.6209	11.885	-9.91607	0.0994798	0	5	103.006	35.1396	8.19156	2126	34	6	26.6215	29.7443	0.00148183	0.613919	3	7.75	0.580716
Tachypleus tridentatus	23.803333	117.598056	4.7253	5.9166	4.61535	0.804396	6.38264	6.16595	-30.4999	0.0740632	0	4	99.8056	35.989	8.21678	1433	33	5	25.827	27.2502	0.000979826	0.439893	4	0	0.581026
Tachypleus tridentatus	23.803383	117.564631	4.7253	5.9166	4.61535	0.804396	6.38264	6.16595	-30.4999	0.0740632	0	4	99.8056	35.989	8.21678	1433	33	5	25.827	27.2502	0.000979826	0.439893	4	0	0.581026
Tachypleus tridentatus	24.51	118.21	4.78171	6.0749	3.43116	12.7279	9.77284	9.62373	-11.8319	0.0494628	1	4	98.9038	36.4019	8.22417	1412.99	33	5	25.827	29.1912	-0.000121787	0.00876604	4	3.5696	0.584313
Tachypleus tridentatus	24.477096	118.212282	4.78171	6.0749	3.43116	12.7279	9.77284	9.62373	-11.8319	0.0494628	1	4	98.9038	36.4019	8.22417	1412.99	33	5	25.827	29.1912	-0.000121787	0.00876604	4	3.5696	0.584313
Tachypleus tridentatus	24.523225	118.221993	4.78171	6.0749	3.43116	12.7279	9.77284	9.62373	-11.8319	0.0494628	1	4	98.9038	36.4019	8.22417	1412.99	33	5	25.827	29.1912	-0.000121787	0.00876604	4	3.5696	0.584313
Tachypleus tridentatus	24.527	118.22	4.78171	6.0749	3.43116	12.7279	9.77284	9.62373	-11.8319	0.0494628	1	4	98.9038	36.4019	8.22417	1412.99	33	5	25.827	29.1912	-0.000121787	0.00876604	4	3.5696	0.584313
Tachypleus tridentatus	24.485004	118.284816	4.78188	6.08371	3.68329	8.08079	9.78724	9.6364	-10.1051	0.0442029	1	4	98.8997	36.5345	8.22444	1413.06	33	5	25.6829	29.1796	-0.000310744	0	4	3.54526	0.586191
Tachypleus tridentatus	24.505277	118.278851	4.78188	6.08371	3.68329	8.08079	9.78724	9.6364	-10.1051	0.0442029	1	4	98.8997	36.5345	8.22444	1413.06	33	5	25.6829	29.1796	-0.000310744	0	4	3.54526	0.586191
Tachypleus tridentatus	24.55456	118.28453	4.78188	6.08371	3.68329	8.08079	9.78724	9.6364	-10.1051	0.0442029	1	4	98.8997	36.5345	8.22444	1413.06	33	5	25.6829	29.1796	-0.000310744	0	4	3.54526	0.586191
Tachypleus tridentatus	24.515646	118.300793	4.78188	6.08371	3.68329	8.08079	9.78724	9.6364	-10.1051	0.0442029	1	4	98.8997	36.5345	8.22444	1413.06	33	5	25.6829	29.1796	-0.000310744	0	4	3.54526	0.586191
Tachypleus tridentatus	24.48	118.3	4.78188	6.08371	3.68329	8.08079	9.78724	9.6364	-10.1051	0.0442029	1	4	98.8997	36.5345	8.22444	1413.06	33	5	25.6829	29.1796	-0.000310744	0	4	3.54526	0.586191
Tachypleus tridentatus	24.553637	118.294394	4.78188	6.08371	3.68329	8.08079	9.78724	9.6364	-10.1051	0.0442029	1	4	98.8997	36.5345	8.22444	1413.06	33	5	25.6829	29.1796	-0.000310744	0	4	3.54526	0.586191
Tachypleus tridentatus	24.482431	118.295964	4.78188	6.08371	3.68329	8.08079	9.78724	9.6364	-10.1051	0.0442029	1	4	98.8997	36.5345	8.22444	1413.06	33	5	25.6829	29.1796	-0.000310744	0	4	3.54526	0.586191
Tachypleus tridentatus	22.242857	113.802028	4.9521	7.137	3.89735	12.3841	18.6209	11.885	-6.14805	0.0994798	0	5	103.006	35.1396	8.19156	2126	34	6	26.626	29.7443	0.00148183	0.614213	3	7.75	0.587953
Tachypleus tridentatus	22.260619	113.805494	4.9521	7.137	3.89735	12.3841	18.6209	11.885	-6.14805	0.0994798	0	5	103.006	35.1396	8.19156	2126	34	6	26.626	29.7443	0.00148183	0.614213	3	7.75	0.587953
Tachypleus tridentatus	22.276466	113.814288	4.9521	7.137	3.89735	12.3841	18.6209	11.885	-6.14805	0.0994798	0	5	103.006	35.1396	8.19156	2126	34	6	26.626	29.7443	0.00148183	0.614213	3	7.75	0.587953
Tachypleus tridentatus	26.263	119.82	5.1342	6.78066	2.52959	3.7594	13.5391	7.981	-18.1539	0.0617651	1	4.24202	101.986	31.6864	8.23817	1883.74	31.7127	5	22.7884	27.6768	0.0025232	0.740776	4	8.75	0.588015
Tachypleus tridentatus	23.36	120.13	4.56676	7.49744	1.95618	4.05603	6.67707	4.96334	-10.7069	0.140177	0	4	98.2027	38.9629	8.22384	665.169	34	4	26.0373	29.9137	0.115167	0.93104	4	8.76	0.590576
Tachypleus tridentatus	22.575085	113.81588	4.9521	7.137	6.659	9.40138	14.2967	18.8972	-3.61681	0.0814148	0	5	103.006	34.8367	8.19437	1440.22	34	6	26.6374	30.0925	1.97204E-05	0.0479081	3	7.75	0.590586
Tachypleus tridentatus	22.578851	113.822104	4.9521	7.137	6.659	9.40138	14.2967	18.8972	-3.61681	0.0814148	0	5	103.006	34.8367	8.19437	1440.22	34	6	26.6374	30.0925	1.97204E-05	0.0479081	3	7.75	0.590586
Tachypleus tridentatus	22.267184	113.973975	4.94914	6.9223	1.74914	12.5975	18.6209	10.5425	-2.71275	0.0767657	0	5	103.068	36.0056	8.19193	1952.06	34	6	26.6734	29.0237	0.00333726	0.133241	3	7.76643	0.592325
Tachypleus tridentatus	22.276115	113.973594	4.94914	6.9223	1.74914	12.5975	18.6209	10.5425	-2.71275	0.0767657	0	5	103.068	36.0056	8.19193	1952.06	34	6	26.6734	29.0237	0.00333726	0.133241	3	7.76643	0.592325
Tachypleus tridentatus	22.267825	113.956414	4.94914	6.9223	1.74914	12.5975	18.6209	10.5425	-2.71275	0.0767657	0	5	103.068	36.0056	8.19193	1952.06	34	6	26.6734	29.0237	0.00333726	0.133241	3	7.76643	0.592325
Tachypleus tridentatus	22.28	113.92	4.94914	6.9223	1.74914	12.5975	18.6209	10.5425	-2.71275	0.0767657	0	5	103.068	36.0056	8.19193	1952.06	34	6	26.6734	29.0237	0.00333726	0.133241	3	7.76643	0.592325
Tachypleus tridentatus	22.29	113.93	4.94914	6.9223	1.74914	12.5975	18.6209	10.5425	-2.71275	0.0767657	0	5	103.068	36.0056	8.19193	1952.06	34	6	26.6734	29.0237	0.00333726	0.133241	3	7.76643	0.592325
Tachypleus tridentatus	22.256488	113.944782	4.94914	6.9223	1.74914	12.5975	18.6209	10.5425	-2.71275	0.0767657	0	5	103.068	36.0056	8.19193	1952.06	34	6	26.6734	29.0237	0.00333726	0.133241	3	7.76643	0.592325
Tachypleus tridentatus	22.27483	113.961306	4.94914	6.9223	1.74914	12.5975	18.6209	10.5425	-2.71275	0.0767657	0	5	103.068	36.0056	8.19193	1952.06	34	6	26.6734	29.0237	0.00333726	0.133241	3	7.76643	0.592325
Tachypleus tridentatus	22.259856	113.894535	4.95169	7.10753	3.40296	9.70557	18.6209	11.7007	-5.07607	0.0818388	0	5	103.015	35.4488	8.19211	2102.12	34	6	26.6395	29.4329	0.0012354	0.374649	3	7.75226	0.593956
Tachypleus tridentatus	22.26748	113.868269	4.95169	7.10753	3.40296	9.70557	18.6209	11.7007	-5.07607	0.0818388	0	5	103.015	35.4488	8.19211	2102.12	34	6	26.6395	29.4329	0.0012354	0.374649	3	7.75226	0.593956
Tachypleus tridentatus	22.310824	113.84044	4.95169	7.10753	3.40296	9.70557	18.6209	11.7007	-5.07607	0.0818388	0	5	103.015	35.4488	8.19211	2102.12	34	6	26.6395	29.4329	0.0012354	0.374649	3	7.75226	0.593956
Tachypleus tridentatus	22.258121	113.868578	4.95169	7.10753	3.40296	9.70557	18.6209	11.7007	-5.07607	0.0818388	0	5	103.015	35.4488	8.19211	2102.12	34	6	26.6395	29.4329	0.0012354	0.374649	3	7.75226	0.593956
Tachypleus tridentatus	22.28	113.88	4.95169	7.10753	3.40296	9.70557	18.6209	11.7007	-5.07607	0.0818388	0	5	103.015	35.4488	8.19211	2102.12	34	6	26.6395	29.4329	0.0012354	0.374649	3	7.75226	0.593956
Tachypleus tridentatus	22.245917	113.893878	4.95169	7.10753	3.40296	9.70557	18.6209	11.7007	-5.07607	0.0818388	0	5	103.015	35.4488	8.19211	2102.12	34	6	26.6395	29.4329	0.0012354	0.374649	3	7.75226	0.593956
Tachypleus tridentatus	22.257212	113.847421	4.95169	7.10753	3.40296	9.70557	18.6209	11.7007	-5.07607	0.0818388	0	5	103.015	35.4488	8.19211	2102.12	34	6	26.6395	29.4329	0.0012354	0.374649	3	7.75226	0.593956
Tachypleus tridentatus	22.288819	113.863671	4.95169	7.10753	3.40296	9.70557	18.6209	11.7007	-5.07607	0.0818388	0	5	103.015	35.4488	8.19211	2102.12	34	6	26.6395	29.4329	0.0012354	0.374649	3	7.75226	0.593956
Tachypleus tridentatus	21.283404	109.745595	4.6974	4.6304	2.85935	3.24347	7.07946	5.7544	-3.51542	0.101374	0	4	99.5128	35.6273	8.18725	923	34	10.2451	25.745	30.9766	-0.00116226	1.66539	3	0	0.598985
Tachypleus tridentatus	24.84	118.9	4.74449	7.76654	2.528	5.99382	5.76566	5.76566	-18.6017	0.097694	1	4	98.3022	35.5007	8.22879	1262.25	32.969	5	24.892	27.9826	0.0171878	2.34997	4	2.05616	0.60067
Tachypleus tridentatus	23.8	117.56	4.7263	5.91651	3.60524	1.32354	6.45154	6.16912	-32.6528	0.0695154	0	4	99.8056	36.5377	8.21622	1430.53	33	5	25.827	28.3189	0.00295027	0.0488809	4	0	0.602239
Tachypleus tridentatus	26.28	119.95	5.11902	6.82486	2.30429	2.87789	12.5709	7.73773	-20.5691	0.0699879	1	4.08927	101.986	31.8885	8.23827	1871.75	31.9158	5	22.785	27.3271	0.00313274	2.16638	4	8.75	0.602426
Tachypleus tridentatus	21.35	109.09	4.74916	5.75428	1.21873	2.99237	5.41321	4.93585	-8.92961	0.109675	0	4	99.5128	35.8963	8.18496	634.045	33.7523	11	25.745	30.0401	0.00269216	0.600059	3	1.54088	0.602751
Tachypleus tridentatus	21.416667	109.266667	4.788	5.3324	1.72074	2.66675	5.37032	5.01187	-4.76014	0.0883604	0	4	99.5128	36	8.18516	592	34	11	25.745	30.0879	0.00303551	0.643379	3	0	0.610885
Tachypleus tridentatus	23.53	119.59	4.43531	9.88685	0.0223678	0	3.05878	1.4737	-45.2021	0.101741	0	4	98.2027	36.8372	8.22285	805.153	33.0532	4	26.034	27.9818	0.11616	1.00814	4	8.77104	0.615603
Tachypleus tridentatus	22.563482	114.363066	4.93953	6.21342	1.27766	1.97154	13.9366	5.60947	-11.733	0.0288843	0	5	103.272	34.8432	8.19629	1176.52	34	6	26.4872	29.3557	0.00104578	0.135362	3	7.40713	0.616795
Tachypleus tridentatus	21.585723	109.006277	4.75752	5.66351	4.50392	9.79176	9.40561	5.99608	-5.66152	0.0959828	0	4	99.5128	34.3252	8.18488	789.017	33.2575	11.1278	25.745	30.7494	0.000693955	0.051328	3	4.92664	0.616915
Tachypleus tridentatus	20.91	110.33	4.84035	8.26803	5.02158	3.40964	8.70964	10.1007	-5.44806	0.0241004	0	4	102.236	35.1494	8.18277	1071.36	34	9	26.764	30.1752	0.0030773	1.33892	3	0	0.623003
Tachypleus tridentatus	21.6912	108.628318	4.788	5.3324	4.89977	5.02399	10.2735	6.57101	-3.25785	0.0227337	0	4	99.5128	33.9667	8.18371	791.974	33	11.824	25.745	30.5753	0.000554443	0.445561	3	6.58795	0.624885
Tachypleus tridentatus	21.4	109.166667	4.7848	5.36714	1.73076	3.85611	5.37385	5.00561	-8.08224	0.041558	0	4	99.5128	35.9479	8.185	595.462	33.9813	11	25.745	30.0562	0.00366807	0.53222	3	0.126882	0.627801
Tachypleus tridentatus	21.3575	109.095556	4.7848	5.36714	1.73076	3.85611	5.37385	5.00561	-8.08224	0.041558	0	4	99.5128	35.9479	8.185	595.462	33.9813	11	25.745	30.0562	0.00366807	0.53222	3	0.126882	0.627801
Tachypleus tridentatus	21.641324	108.624261	4.78499	5.36515	4.48147	5.44335	10.1028	6.49727	-4.23392	0.0691736	0	4	99.5128	33.934	8.18376	793.924	33	11.9542	25.745	30.2945	0.000562846	0.842957	3	6.58904	0.628213
Tachypleus tridentatus	21.63207	108.665525	4.78499	5.36515	4.48147	5.44335	10.1028	6.49727	-4.23392	0.0691736	0	4	99.5128	33.934	8.18376	793.924	33	11.9542	25.745	30.2945	0.000562846	0.842957	3	6.58904	0.628213
Tachypleus tridentatus	21.610311	108.613094	4.78499	5.36515	4.48147	5.44335	10.1028	6.49727	-4.23392	0.0691736	0	4	99.5128	33.934	8.18376	793.924	33	11.9542	25.745	30.2945	0.000562846	0.842957	3	6.58904	0.628213
Tachypleus tridentatus	21.4	109.19	4.788	5.3324	1.68319	2.93349	5.37032	5.01187	-3.94359	0.0595778	0	4	99.5128	35.9789	8.18507	592	34	11	25.745	30.0729	0.0033573	0.623383	3	0	0.630421
Tachypleus tridentatus	25.06	119.07	4.78656	7.50249	2.87593	1.88599	9.52067	8.39113	-2.56904	0.0824138	1	4	98.3022	35.0045	8.23028	1274.78	32.0687	5	24.892	27.9068	0.00913359	2.368	4	9.08445	0.633435
Tachypleus tridentatus	25.061111	119.0775	4.78656	7.50249	2.87593	1.88599	9.52067	8.39113	-2.56904	0.0824138	1	4	98.3022	35.0045	8.23028	1274.78	32.0687	5	24.892	27.9068	0.00913359	2.368	4	9.08445	0.633435
Tachypleus tridentatus	21.35	109.8	4.6974	4.6304	3.77049	7.11239	7.07946	5.7544	-9.25217	0.0808991	0	4	99.5128	34.5201	8.19113	923	34	10.8774	25.745	31.0433	-0.00016601	0.244689	3	0	0.635216
Tachypleus tridentatus	21.483333	109.666667	4.70203	4.62275	3.14267	3.91093	7.01582	5.7544	-4.68127	0.0600563	0	4	99.5128	35.1385	8.18976	923.303	34	10.7562	25.745	31.0336	-7.43017E-05	0.076695	3	0	0.635496
Tachypleus tridentatus	21.63	108.9	4.7799	5.42033	4.96803	2.48286	10.1714	6.50473	-2.87328	0.02684	0	4	99.5128	33.3531	8.18408	791.791	33.0166	11.0517	25.745	31.0021	0.00069906	0.181654	3	6.48963	0.644947
Tachypleus tridentatus	21.616667	108.866667	4.7799	5.42033	4.96803	2.48286	10.1714	6.50473	-2.87328	0.02684	0	4	99.5128	33.3531	8.18408	791.791	33.0166	11.0517	25.745	31.0021	0.00069906	0.181654	3	6.48963	0.644947
Tachypleus tridentatus	21.616667	108.766667	4.77778	5.44339	5.0628	5.27913	10.0649	6.49156	-3.36011	0.0338683	0	4	99.5128	33.4755	8.184	789.223	33	11.1186	25.745	31.2442	0.000705653	0.398275	3	6.60136	0.645805
Tachypleus tridentatus	21.616667	108.816667	4.77778	5.44339	5.0628	5.27913	10.0649	6.49156	-3.36011	0.0338683	0	4	99.5128	33.4755	8.184	789.223	33	11.1186	25.745	31.2442	0.000705653	0.398275	3	6.60136	0.645805
Tachypleus tridentatus	21.483333	109.75	4.6997	4.61604	3.27082	4.99444	7.05361	5.7544	-2.40407	0.0366511	0	4	99.5128	35.0573	8.19046	927.329	34	10.8625	25.745	31.0773	-0.000117271	0.0882463	3	0	0.64591
Tachypleus tridentatus	26.89	120.275	5.13323	6.75806	3.14387	16.3567	6.39761	13.5398	-7.59105	0.0965822	1	5	101.986	32.0943	8.24102	2097.46	32	5.87401	22.774	28.1158	0.00649593	0.39412	4	8.56	0.651936
Tachypleus tridentatus	21.566667	108.15	4.55963	4.32855	1.8298	2.65642	4.92479	3.61897	-7.48601	0.081793	0	4	99.5128	33.8773	8.18207	781.653	33	12	25.724	30.8643	-0.00575943	1.59519	3	6.65808	0.655699
Tachypleus tridentatus	21.65	108.55	4.78235	5.39378	3.96349	3.12584	9.87449	6.39631	-2.57966	0.0331893	0	4	99.5128	33.4894	8.18319	797.636	33	11.9698	25.745	30.2725	0.000548975	1.77833	3	6.58791	0.662089
Tachypleus tridentatus	25.25	121.45	4.33684	11.2006	0.578964	8.51966	3.05802	2.96029	-44.3954	0.10938	0.518541	4	99.35	30.8848	8.23515	1063.07	33	4	24.514	28.683	0.0773764	1.01002	4	8.69805	0.72779
