# Supplementary material for: Modeling habitat distribution and niche overlap of Asian horseshoe crabs: Implications for conservation
Source: PLoS One. 2025 May 28;20(5):e0324471. doi: 10.1371/journal.pone.0324471 (PMC12118861; doi:10.1371/journal.pone.0324471)
Supplement: S2 File — (XLS) [file pone.0324471.s002.csv]

Species	Latitude	Longitude	Bottom Dissolved Oxygen	Minimum Chlorophyll-a	Chlorophyll-a Range	Summer (May-Oct) Maximum Chlorophyll-a	Depth	Distance to Land	Dissolved Oxygen	Saturated Oxygen	Photosynthetically Active Radiation	pH	Primary Productivity	Salinity Mean	Silicate	Summer Temperature (May-Oct)	Maximum Temperature	Surface Current	Tide average	Wave height	Wind speed	Suitability
Carcinoscorpius rotundicauda	4.97843	115.062168	4.68874	1.26214	2.05802	9.87124	-4.63158	0.136146	4	102.217	47.6214	8.23799	1025.57	33	5	29.509	31	0.00289196	0.662927	1	0.467477	0.34705
Carcinoscorpius rotundicauda	21.737009	88.06414	4.64183	7.71406	2.55106	7.80742	-3.58307	0.0723219	4	103.533	39.9853	8.25609	1813.76	27.2315	3	28.458	30.0492	-5.58358E-05	1.75252	4	4.44413	0.411793
Carcinoscorpius rotundicauda	8.03199	98.601722	4.46089	0.185597	0.253166	5.26581	-19.7098	0.0833736	4	97.8262	43.5402	8.21084	765.129	32	5	29.958	31.195	-0.00168556	0.107827	3	2.77104	0.419976
Carcinoscorpius rotundicauda	21.54697	91.840441	1.35743	2.86176	4.42581	7.80895	-2.3874	0.0418122	4	102.939	41.6046	8.27468	2875.65	30	3	28.354	29.6008	-0.0143881	1.31473	4	5.24214	0.422372
Carcinoscorpius rotundicauda	22.21	114.14	4.93973	1.09146	13.0657	18.6209	-21.051	0.0908097	5	103.267	35.9398	8.19232	1398.53	34	6	26.7201	29.1012	0.00697333	0.0488155	3	7.81872	0.433694
Carcinoscorpius rotundicauda	3.5	103.46	4.42316	0.134912	2.39574	2.82371	-12.1736	0.106647	4	98.7039	43.098	7.9252	1035.24	32	7	29.902	30.9875	-0.00151056	0.828573	1	0	0.438313
Carcinoscorpius rotundicauda	10.6	103.52	4.41237	0	0.756331	9.94874	-11.8368	0.0796619	4	97.9785	41.8802	8.23775	678.934	31	11	30.266	30.9738	0.000663204	0.0427666	3	0	0.44747
Carcinoscorpius rotundicauda	-6.94	110.32	4.1487	0.450208	4.95442	3.31131	-4.98521	0.114091	4	95.3678	46.739	8.26624	838	33	3	29.156	30.5023	0.00201142	0.257036	1	0	0.464072
Carcinoscorpius rotundicauda	-6.69	111.38	4.2232	0.148659	1.95078	4.32427	-9.0792	0.0924639	4	95.6126	45.9603	8.25192	794.412	33	3	29.1565	30.0417	0.00150418	0.585537	1	0	0.464727
Carcinoscorpius rotundicauda	21.62	87.52	3.26956	3.73369	4.2535	9.23188	-3.86345	0.0958153	4	103.575	40.0353	8.24391	1492.98	27.0598	3	28.458	30	-0.00172264	0.507478	4	0	0.475656
Carcinoscorpius rotundicauda	1.207201	103.756278	4.3947	1.36423	2.29849	6.16595	-18.5608	0.103459	4	96.7397	38.9407	7.64414	2059	32	6	29.4557	30.974	-0.0027233	0.00368676	1	0	0.484386
Carcinoscorpius rotundicauda	1.227154	103.843473	4.3947	1.22866	2.28183	6.16595	-25.6209	0.0781872	4	96.7397	39.1526	7.65209	2059	32	6	29.4632	31.0199	0.000100142	0	1	0	0.486173
Carcinoscorpius rotundicauda	1.272487	103.510612	4.39791	1.36986	2.94849	8.96953	-23.9256	0.0982022	4	96.7397	39.8325	7.61868	2107.94	32	6	29.4406	31	-0.000777134	0.066848	1	0	0.489613
Carcinoscorpius rotundicauda	1.272495	103.510612	4.39791	1.36986	2.94849	8.96953	-23.9256	0.0982022	4	96.7397	39.8325	7.61868	2107.94	32	6	29.4406	31	-0.000777134	0.066848	1	0	0.489613
Carcinoscorpius rotundicauda	1.283645	103.507577	4.39791	1.36986	2.94849	8.96953	-23.9256	0.0982022	4	96.7397	39.8325	7.61868	2107.94	32	6	29.4406	31	-0.000777134	0.066848	1	0	0.489613
Carcinoscorpius rotundicauda	-6.8	110.55	4.23773	1.57501	2.66886	3.01618	-8.37809	0.105082	4	95.3678	45.4862	8.27924	829.021	33	3	29.156	30.9062	0.00269847	0.261358	1	0	0.494506
Carcinoscorpius rotundicauda	22.218259	113.920442	4.94914	1.74914	12.5975	18.6209	-14.4662	0.0767657	5	103.068	36.0056	8.19193	1952.06	34	6	26.6694	29.0237	0.00333726	0.133241	3	7.76643	0.50353
Carcinoscorpius rotundicauda	22.219014	113.918326	4.94914	1.74914	12.5975	18.6209	-14.4662	0.0767657	5	103.068	36.0056	8.19193	1952.06	34	6	26.6694	29.0237	0.00333726	0.133241	3	7.76643	0.50353
Carcinoscorpius rotundicauda	22.219021	113.918294	4.94914	1.74914	12.5975	18.6209	-14.4662	0.0767657	5	103.068	36.0056	8.19193	1952.06	34	6	26.6694	29.0237	0.00333726	0.133241	3	7.76643	0.50353
Carcinoscorpius rotundicauda	22.219051	113.91834	4.94914	1.74914	12.5975	18.6209	-14.4662	0.0767657	5	103.068	36.0056	8.19193	1952.06	34	6	26.6694	29.0237	0.00333726	0.133241	3	7.76643	0.50353
Carcinoscorpius rotundicauda	7.416762	99.208729	4.4646	0.427215	0.316287	5.82414	-17.2421	0.0833376	4	97.8262	43.2112	8.22085	844.883	32	5	29.958	31.0276	-0.00138605	0.0654945	3	0	0.509176
Carcinoscorpius rotundicauda	21.427757	109.264684	4.788	1.72074	2.66675	5.37032	-4.76014	0.0883604	4	99.5128	36	8.18516	592	34	11	25.745	30.0879	0.00303551	0.643379	3	0	0.514987
Carcinoscorpius rotundicauda	6.9	101.26	4.40937	1.01915	2.40312	3.77929	-6.66478	0.15706	4	98.8626	43.8277	8.13449	828.9	31.9757	9	30.2773	31.1206	-0.00139201	0.222105	3	0.512667	0.520099
Carcinoscorpius rotundicauda	6.95	101.28	4.40937	1.01915	2.40312	3.77929	-6.66478	0.15706	4	98.8626	43.8277	8.13449	828.9	31.9757	9	30.2773	31.1206	-0.00139201	0.222105	3	0.512667	0.520099
Carcinoscorpius rotundicauda	21.71	87.82	4.17572	4.03151	3.88072	9.27486	-3.04973	0.0868296	4	103.533	39.0152	8.24845	1637.72	27.2485	3	28.458	30	-0.000741046	1.18526	4	0	0.521474
Carcinoscorpius rotundicauda	9.37	98.38	4.5852	0.787676	0.48825	3.59627	-3.76	0.0745362	4	100.066	42.0517	8.22454	831.906	31	5	29.704	31.3129	-0.000630853	1.04235	3	0	0.526218
Carcinoscorpius rotundicauda	21.651329	108.562158	4.78235	3.96349	3.12584	9.87449	-2.57966	0.0331893	4	99.5128	33.4894	8.18319	797.636	33	11.9698	25.745	30.2725	0.000548975	1.77833	3	6.58791	0.528384
Carcinoscorpius rotundicauda	6.83	99.69	4.4351	1.61112	0.843328	5.55904	-6.47716	0.12224	4	97.6446	43.0954	8.22995	824	32	6	30.1211	31.112	0.000203457	0.277864	3	4.61	0.528777
Carcinoscorpius rotundicauda	6.83	99.68	4.4351	1.61112	0.843328	5.55904	-6.47716	0.12224	4	97.6446	43.0954	8.22995	824	32	6	30.1211	31.112	0.000203457	0.277864	3	4.61	0.528777
Carcinoscorpius rotundicauda	6.88	101.31	4.40904	0.839062	2.16811	3.77722	-5.13846	0.146907	4	98.8626	43.9795	8.13615	828.772	31.982	9	30.2763	31.2759	-0.00166679	0.226938	3	0.516273	0.530078
Carcinoscorpius rotundicauda	6.89	101.37	4.40904	0.839062	2.16811	3.77722	-5.13846	0.146907	4	98.8626	43.9795	8.13615	828.772	31.982	9	30.2763	31.2759	-0.00166679	0.226938	3	0.516273	0.530078
Carcinoscorpius rotundicauda	6.9	101.3	4.40904	0.839062	2.16811	3.77722	-5.13846	0.146907	4	98.8626	43.9795	8.13615	828.772	31.982	9	30.2763	31.2759	-0.00166679	0.226938	3	0.516273	0.530078
Carcinoscorpius rotundicauda	6.91	101.32	4.40904	0.839062	2.16811	3.77722	-5.13846	0.146907	4	98.8626	43.9795	8.13615	828.772	31.982	9	30.2763	31.2759	-0.00166679	0.226938	3	0.516273	0.530078
Carcinoscorpius rotundicauda	6.92	101.32	4.40904	0.839062	2.16811	3.77722	-5.13846	0.146907	4	98.8626	43.9795	8.13615	828.772	31.982	9	30.2763	31.2759	-0.00166679	0.226938	3	0.516273	0.530078
Carcinoscorpius rotundicauda	6.92	101.3	4.40904	0.839062	2.16811	3.77722	-5.13846	0.146907	4	98.8626	43.9795	8.13615	828.772	31.982	9	30.2763	31.2759	-0.00166679	0.226938	3	0.516273	0.530078
Carcinoscorpius rotundicauda	6.94	101.3	4.40904	0.839062	2.16811	3.77722	-5.13846	0.146907	4	98.8626	43.9795	8.13615	828.772	31.982	9	30.2763	31.2759	-0.00166679	0.226938	3	0.516273	0.530078
Carcinoscorpius rotundicauda	10.345918	107.073609	4.6989	3.47144	3.33782	5.51976	-11.3855	0.0858953	4	102.688	44.2414	8.17329	943.37	32	11	29.5164	30.4885	0.00030347	0.185618	4	0	0.542959
Carcinoscorpius rotundicauda	9.21	99.29	4.45079	4.15754	4.01393	10.5351	-22.8328	0.0879008	4	98.866	42.0252	8.21312	1012.86	31	10	30.3031	31.9232	-2.50032E-05	0.737598	3	5.11734	0.553721
Carcinoscorpius rotundicauda	9.24	99.24	4.45079	4.15754	4.01393	10.5351	-22.8328	0.0879008	4	98.866	42.0252	8.21312	1012.86	31	10	30.3031	31.9232	-2.50032E-05	0.737598	3	5.11734	0.553721
Carcinoscorpius rotundicauda	1.313725	103.962207	4.39614	0.517917	1.98067	6.01742	-29.9739	0.0701801	4	96.7924	37.7345	7.69018	1861.22	32	6	29.4875	30.7811	0.00108827	0.0291465	1	1.64933	0.559799
Carcinoscorpius rotundicauda	1.68	110.2	4.1277	2.13042	6.00142	4.36516	-2.61145	0.1333	4	93.1574	42.4006	8.2393	1361	33	5.91414	28.5623	31	-0.00113708	1.46832	1	0	0.562992
Carcinoscorpius rotundicauda	3.97705	100.704002	4.2113	2.74633	3.26647	6.05549	-5.56648	0.108362	4	99.7645	44.712	8.11883	1830.44	32	6	30.226	31.322	-0.00167529	0.204867	1	1.9574	0.566106
Carcinoscorpius rotundicauda	22.28	113.88	4.95169	3.40296	9.70557	18.6209	-5.07607	0.0818388	5	103.015	35.4488	8.19211	2102.12	34	6	26.6395	29.4329	0.0012354	0.374649	3	7.75226	0.570558
Carcinoscorpius rotundicauda	22.294505	113.898956	4.95169	3.40296	9.70557	18.6209	-5.07607	0.0818388	5	103.015	35.4488	8.19211	2102.12	34	6	26.6395	29.4329	0.0012354	0.374649	3	7.75226	0.570558
Carcinoscorpius rotundicauda	22.490762	113.869535	4.9521	8.87943	4.66939	17.3936	-6.34079	0.0793749	5	103.006	35.5047	8.19415	1931.36	34	6	26.6418	29.5627	-0.000105962	0.0507267	3	7.75	0.575332
Carcinoscorpius rotundicauda	1.59	110.6	4.1277	6.01503	11.5013	13.4808	-2.02516	0.105143	4	93.1574	42.4042	8.24336	1866.84	33	5	28.539	31.0223	-7.94099E-06	1.54716	1	0	0.587699
Carcinoscorpius rotundicauda	21.625887	108.766826	4.77778	5.0628	5.27913	10.0649	-3.36011	0.0338683	4	99.5128	33.4755	8.184	789.223	33	11.1186	25.745	31.2442	0.000705653	0.398275	3	6.60136	0.589025
Carcinoscorpius rotundicauda	22.281438	113.931725	4.94914	1.74914	12.5975	18.6209	-2.71275	0.0767657	5	103.068	36.0056	8.19193	1952.06	34	6	26.6734	29.0237	0.00333726	0.133241	3	7.76643	0.589255
Carcinoscorpius rotundicauda	22.285288	113.929489	4.94914	1.74914	12.5975	18.6209	-2.71275	0.0767657	5	103.068	36.0056	8.19193	1952.06	34	6	26.6734	29.0237	0.00333726	0.133241	3	7.76643	0.589255
Carcinoscorpius rotundicauda	22.286059	113.923906	4.94914	1.74914	12.5975	18.6209	-2.71275	0.0767657	5	103.068	36.0056	8.19193	1952.06	34	6	26.6734	29.0237	0.00333726	0.133241	3	7.76643	0.589255
Carcinoscorpius rotundicauda	22.43	113.94	4.94864	3.3225	7.70154	18.6209	-2.99291	0.07849	5	103.079	36.2748	8.19305	1922.26	34	6	26.6645	29.2381	0.000435725	0.0880281	3	7.76925	0.590236
Carcinoscorpius rotundicauda	22.430478	113.943226	4.94864	3.3225	7.70154	18.6209	-2.99291	0.07849	5	103.079	36.2748	8.19305	1922.26	34	6	26.6645	29.2381	0.000435725	0.0880281	3	7.76925	0.590236
Carcinoscorpius rotundicauda	22.431093	113.943765	4.94864	3.3225	7.70154	18.6209	-2.99291	0.07849	5	103.079	36.2748	8.19305	1922.26	34	6	26.6645	29.2381	0.000435725	0.0880281	3	7.76925	0.590236
Carcinoscorpius rotundicauda	22.431286	113.944931	4.94864	3.3225	7.70154	18.6209	-2.99291	0.07849	5	103.079	36.2748	8.19305	1922.26	34	6	26.6645	29.2381	0.000435725	0.0880281	3	7.76925	0.590236
Carcinoscorpius rotundicauda	22.434989	113.948271	4.94864	3.3225	7.70154	18.6209	-2.99291	0.07849	5	103.079	36.2748	8.19305	1922.26	34	6	26.6645	29.2381	0.000435725	0.0880281	3	7.76925	0.590236
Carcinoscorpius rotundicauda	22.44	113.94	4.94864	3.3225	7.70154	18.6209	-2.99291	0.07849	5	103.079	36.2748	8.19305	1922.26	34	6	26.6645	29.2381	0.000435725	0.0880281	3	7.76925	0.590236
Carcinoscorpius rotundicauda	-6.18	107.87	4.21831	1.16209	2.24576	4.48544	-11.5368	0.126752	4	93.5107	44	8.23741	892.532	33	4	29.5419	30.863	0.00954157	0.258279	1	0	0.592217
Carcinoscorpius rotundicauda	10.596204	104.189118	4.4872	1.86728	2.86381	6.17891	-19.3417	0.0890495	4	99.5267	43.1258	8.22934	680.077	31	11	29.9705	31	0.000211661	0.0232386	3	0	0.611321
Carcinoscorpius rotundicauda	20.910202	110.502873	4.84021	3.85864	3.54029	9.22049	-4.79116	0.0365666	4.07016	102.236	36.3435	8.18194	1106.14	34	9	26.764	29.6461	0.00278452	1.221	3	0	0.614314
Carcinoscorpius rotundicauda	22.55348	114.325079	4.93953	1.27766	1.97154	13.9366	-11.733	0.0288843	5	103.272	34.8432	8.19629	1176.52	34	6	26.4872	29.3557	0.00104578	0.135362	3	7.40713	0.615985
Carcinoscorpius rotundicauda	13.281153	100.917411	4.1817	3.58025	28.7672	31.2608	-3.1829	0.0852801	4	95.0257	43.9923	8.33764	2038	31	12	30.129	31.2819	0.000180047	0.923532	3	5.19	0.618356
Carcinoscorpius rotundicauda	13.31	100.91	4.1817	3.58025	28.7672	31.2608	-3.1829	0.0852801	4	95.0257	43.9923	8.33764	2038	31	12	30.129	31.2819	0.000180047	0.923532	3	5.19	0.618356
Carcinoscorpius rotundicauda	13.33	100.94	4.1817	3.58025	28.7672	31.2608	-3.1829	0.0852801	4	95.0257	43.9923	8.33764	2038	31	12	30.129	31.2819	0.000180047	0.923532	3	5.19	0.618356
Carcinoscorpius rotundicauda	13.34	100.922	4.1817	3.58025	28.7672	31.2608	-3.1829	0.0852801	4	95.0257	43.9923	8.33764	2038	31	12	30.129	31.2819	0.000180047	0.923532	3	5.19	0.618356
Carcinoscorpius rotundicauda	13.34	100.93	4.1817	3.58025	28.7672	31.2608	-3.1829	0.0852801	4	95.0257	43.9923	8.33764	2038	31	12	30.129	31.2819	0.000180047	0.923532	3	5.19	0.618356
Carcinoscorpius rotundicauda	13.34	100.96	4.1817	3.58025	28.7672	31.2608	-3.1829	0.0852801	4	95.0257	43.9923	8.33764	2038	31	12	30.129	31.2819	0.000180047	0.923532	3	5.19	0.618356
Carcinoscorpius rotundicauda	13.34	100.95	4.1817	3.58025	28.7672	31.2608	-3.1829	0.0852801	4	95.0257	43.9923	8.33764	2038	31	12	30.129	31.2819	0.000180047	0.923532	3	5.19	0.618356
Carcinoscorpius rotundicauda	13.141072	100.049952	4.18217	4.17717	9.4899	27.227	-4.38842	0.0924485	4	95.0634	44.0217	8.31461	1555	31	12	30.129	32	-0.000608974	1.11717	3	5.19	0.626399
Carcinoscorpius rotundicauda	13.145814	100.063011	4.18217	4.17717	9.4899	27.227	-4.38842	0.0924485	4	95.0634	44.0217	8.31461	1555	31	12	30.129	32	-0.000608974	1.11717	3	5.19	0.626399
Carcinoscorpius rotundicauda	-6.082528	107.002304	4.21634	2.67744	8.36843	8.4767	-4.92232	0.105075	4	93.3174	43.932	8.22214	1002.25	33	4	29.5177	31.0103	-0.000814763	0.398039	1	1.87995	0.634755
Carcinoscorpius rotundicauda	21.63	108.9	4.7799	4.96803	2.48286	10.1714	-2.87328	0.02684	4	99.5128	33.3531	8.18408	791.791	33.0166	11.0517	25.745	31.0021	0.00069906	0.181654	3	6.48963	0.639078
Carcinoscorpius rotundicauda	21.72146	108.678296	4.788	4.89977	5.02399	10.2735	-3.25785	0.0227337	4	99.5128	33.9667	8.18371	791.974	33	11.824	25.745	30.5753	0.000554443	0.445561	3	6.58795	0.64143
Carcinoscorpius rotundicauda	10.373634	103.93852	4.4872	0.603631	1.64394	3.94956	-5.88573	0.0936746	4	99.5267	42.8532	8.22981	563.118	31	11	30.0429	31	0.000105495	0.0673131	3	0	0.646072
Carcinoscorpius rotundicauda	9.2	105.74	4.5999	3.61853	1.78624	7.07946	-5.22135	0.0304064	4	101.106	42.9121	8.17924	1177	32	10	29.6761	30.9588	-0.00304613	0.685557	4	0	0.685364
Carcinoscorpius rotundicauda	10.72122	103.262702	4.4024	0.672501	1.07085	10.3514	-9.60617	0.0755273	4	97.7722	41.9952	8.24568	670	31	11	30.266	31.1253	-0.00280861	0.0332447	3	0	0.699117
Carcinoscorpius rotundicauda	10.445613	99.249863	4.3569	1.96543	11.3853	4.84172	-8.02861	0.0415906	4	97.874	41.9876	8.24248	966	31	10.1232	30.2527	31.7946	0.00037936	0.785379	3	0	0.750171
