# Supplementary material for: Modeling habitat distribution and niche overlap of Asian horseshoe crabs: Implications for conservation
Source: PLoS One. 2025 May 28;20(5):e0324471. doi: 10.1371/journal.pone.0324471 (PMC12118861; doi:10.1371/journal.pone.0324471)
Supplement: S3 File — (XLS) [file pone.0324471.s003.csv]

Species	Latitude	Longitude	Bottom Dissolved Oxygen	Bottom Silicate	Minimum Chlorophyll-a	Chlorophyll-a Range	Winter (Nov-Apr) Maximum Chlorophyll-a	Depth	Distance to Land	Dissolved Oxygen	Saturated Oxygen	Photosynthetically Active Radiation	Primary Productivity	Silicate	Summer Temperature (May-Oct)	Maximum Temperature	Average Temperature	Surface Current	Tide average	Wave height	Wind speed	Suitability
Tachypleus gigas	4.595708	118.86425	4.43794	5.13416	0	0.127358	2.18916	-54.7276	0.20105	4	101.064	44.3943	411.282	4	29.4582	30	29	-0.0168076	1.01851	1	4.03863	0.146074
Tachypleus gigas	4.594714	118.863813	4.43794	5.13416	0	0.127358	2.18916	-54.7276	0.20105	4	101.064	44.3943	411.282	4	29.4582	30	29	-0.0168076	1.01851	1	4.03863	0.146074
Tachypleus gigas	-8	110	1.83405	77.5718	0.0253675	8.83677	0.724973	-68.9908	0.117511	4	100.951	47	769.456	3.74196	28.4088	30	27.7673	0.0133119	0.0632982	1	2.20365	0.235858
Tachypleus gigas	10.1725	99.7787	4.23329	4.51248	0	0	0.462381	-52.524	0.501922	4	97.8952	43	788	10.1077	30.2592	31	29	0.00472991	0.705874	3	0	0.296639
Tachypleus gigas	21.65	88.04	4.63498	3.89154	4.28792	1.07876	9.88582	-2.70265	0.0247414	4	103.533	38.2636	1815.4	3	28.458	30	27.0185	-0.000308671	1.53601	4	4.50772	0.305145
Tachypleus gigas	-4.044474	115.741373	4.17486	2.36822	0	0.920672	6.77336	-17.9537	0.275792	4	93.7622	42.8684	1098.8	3	29.2514	31	29	0.011376	0.708787	1	2.37689	0.326483
Tachypleus gigas	10.1185	99.8149	4.1914	4.65353	0	0	0.462381	-40.2222	0.499252	4	97.9226	43	779.603	10.3329	30.2583	31	29	0.00432285	0.690575	3	0.410694	0.32694
Tachypleus gigas	10.1162	99.8118	4.1914	4.65353	0	0	0.462381	-40.2222	0.499252	4	97.9226	43	779.603	10.3329	30.2583	31	29	0.00432285	0.690575	3	0.410694	0.32694
Tachypleus gigas	9.94472	99.9908	4.36251	2.9537	0	0	1.38086	-34.388	0.19112	4	98.866	42.9144	597.738	10	30.2931	31	29.0212	0.00232801	0.605134	3	4.69748	0.33816
Tachypleus gigas	9.93717	99.9819	4.36251	2.9537	0	0	1.38086	-34.388	0.19112	4	98.866	42.9144	597.738	10	30.2931	31	29.0212	0.00232801	0.605134	3	4.69748	0.33816
Tachypleus gigas	10.0833	99.8386	4.31274	3.47872	0	0	0.582478	-37.4141	0.40812	4	98.3282	43	773.09	10.0478	30.2679	31	29	0.00387446	0.666454	3	0.534859	0.389774
Tachypleus gigas	-7.7	113.24	4.1445	2.7748	0.354186	0.85974	5.01187	-21.7762	0.113732	4	94.5436	48	717	3	28.6072	30.8944	29.0278	0.000630634	1.79103	1	0	0.398111
Tachypleus gigas	9.21	99.3	4.45079	1.46088	4.15754	4.01393	8.58391	-22.8328	0.0879008	4	98.866	42.0252	1012.86	10	30.3031	31.9232	30	-2.50032E-05	0.737598	3	5.11734	0.419011
Tachypleus gigas	9.24	99.24	4.45079	1.46088	4.15754	4.01393	8.58391	-22.8328	0.0879008	4	98.866	42.0252	1012.86	10	30.3031	31.9232	30	-2.50032E-05	0.737598	3	5.11734	0.419011
Tachypleus gigas	7.83	98.28	3.3884	11.3565	0	0	2.69153	-30.5143	0.101905	4	97.8262	43.7661	797	5	29.9578	31.0306	29.6772	0.0114224	0.467782	3	4.5	0.420562
Tachypleus gigas	7.81	98.29	3.3884	11.3565	0	0	2.69153	-30.5143	0.101905	4	97.8262	43.7661	797	5	29.9578	31.0306	29.6772	0.0114224	0.467782	3	4.5	0.420562
Tachypleus gigas	2.61	101.68	4.2604	6.6268	1.69213	1.23378	4.29285	-20.6661	0.0884816	4	99.3432	44.0518	1782.46	6	29.859	31.0593	30.0198	-0.00436246	0.35392	1	3.81041	0.422802
Tachypleus gigas	2.631178	101.623931	4.2604	6.6268	1.17033	1.20782	4.37325	-22.7684	0.0851253	4	99.5944	44.004	1682.88	6	29.859	31	30	-0.00475565	0.749455	1	3.80148	0.425137
Tachypleus gigas	7.9	98.28	3.3884	11.3565	0	0.0267885	2.80155	-32.6865	0.103132	4	97.8262	43.4418	799.997	5	29.9549	31.0788	29.7539	0.0130513	0.859325	3	4.3017	0.438876
Tachypleus gigas	21.62	87.52	3.26956	9.03411	3.73369	4.2535	7.96155	-3.86345	0.0958153	4	103.575	40.0353	1492.98	3	28.458	30	27.7106	-0.00172264	0.507478	4	0	0.442606
Tachypleus gigas	21.71	87.82	4.17572	4.16144	4.03151	3.88072	9.24253	-3.04973	0.0868296	4	103.533	39.0152	1637.72	3	28.458	30	27	-0.000741046	1.18526	4	0	0.456776
Tachypleus gigas	6.87	99.7	4.4351	5.4057	1.61112	0.843328	4.84172	-6.47716	0.12224	4	97.6446	43.0954	824	6	30.1211	31.112	30.0306	0.000203457	0.277864	3	4.61	0.457655
Tachypleus gigas	6.82	99.68	4.4351	5.4057	1.61112	0.843328	4.84172	-6.47716	0.12224	4	97.6446	43.0954	824	6	30.1211	31.112	30.0306	0.000203457	0.277864	3	4.61	0.457655
Tachypleus gigas	0.14	117.49	2.62793	38.8456	0	0.287789	4.19116	-14.9552	0.114956	4	101.437	43.0516	1560.67	3	29.7807	30.3909	29.5644	0.0108205	0.951461	1	0.253018	0.480091
Tachypleus gigas	3.210856	113.0464	4.15642	6.93129	4.80977	11.0737	8.55956	-5.18516	0.102684	4	96.2614	43.7758	1809.54	6	28.478	31.4492	30.1409	0.000653301	0.77815	1	1.9034	0.500482
Tachypleus gigas	13.1503	100.0617	4.18217	4.12283	4.17717	9.4899	16.2181	-4.38842	0.0924485	4	95.0634	44.0217	1555	12	30.129	32	29.3064	-0.000608974	1.11717	3	5.19	0.501198
Tachypleus gigas	21.28	87	3.65755	6.748	3.78716	4.57229	6.18231	-3.86999	0.0892691	4	103.91	41.0476	960.696	3	28.707	30.0786	27.3709	-0.00101153	1.27045	4	0	0.504195
Tachypleus gigas	6.02	116.03	4.64577	4.48179	0	0.0890895	1.62937	-17.0624	0.112496	4	100.679	46.0134	840.61	5	29.988	31.0345	30	0.00349644	0.0868194	1	0.266419	0.508076
Tachypleus gigas	6.0167	116.033	4.64577	4.48179	0	0.0890895	1.62937	-17.0624	0.112496	4	100.679	46.0134	840.61	5	29.988	31.0345	30	0.00349644	0.0868194	1	0.266419	0.508076
Tachypleus gigas	21.51	87.13	0.700186	21.5799	3.13269	6.35129	5.26059	-3.68885	0.0952501	4	103.899	41.0309	1493.89	3	28.707	30.0298	27.7108	-0.00380275	0.0850604	4	0	0.522261
Tachypleus gigas	21.47	87.06	1.23744	18.9095	3.29947	5.84702	5.42679	-2.53217	0.0863799	4	103.897	41.1091	1399.62	3	28.707	30.0347	27.6868	-0.0033167	0.273792	4	0	0.530956
Tachypleus gigas	21.45	87.07	1.23744	18.9095	3.29947	5.84702	5.42679	-2.53217	0.0863799	4	103.897	41.1091	1399.62	3	28.707	30.0347	27.6868	-0.0033167	0.273792	4	0	0.530956
Tachypleus gigas	21.46	87.05	1.23744	18.9095	3.29947	5.84702	5.42679	-2.53217	0.0863799	4	103.897	41.1091	1399.62	3	28.707	30.0347	27.6868	-0.0033167	0.273792	4	0	0.530956
Tachypleus gigas	21.47	87.02	1.23744	18.9095	3.29947	5.84702	5.42679	-2.53217	0.0863799	4	103.897	41.1091	1399.62	3	28.707	30.0347	27.6868	-0.0033167	0.273792	4	0	0.530956
Tachypleus gigas	21.452101	87.04184	1.23744	18.9095	3.29947	5.84702	5.42679	-2.53217	0.0863799	4	103.897	41.1091	1399.62	3	28.707	30.0347	27.6868	-0.0033167	0.273792	4	0	0.530956
Tachypleus gigas	21.464916	87.059009	1.23744	18.9095	3.29947	5.84702	5.42679	-2.53217	0.0863799	4	103.897	41.1091	1399.62	3	28.707	30.0347	27.6868	-0.0033167	0.273792	4	0	0.530956
Tachypleus gigas	-3.759538	114.608878	4.09223	2.22575	1.77046	6.81602	15.0506	-9.73245	0.12849	4	93.9216	43.2577	1230	3	29.18	31.2224	29.6438	-0.0104903	0.0764008	1	0	0.538673
Tachypleus gigas	1.68	110.2	4.1277	7.6911	2.13042	6.00142	9.66051	-2.61145	0.1333	4	93.1574	42.4006	1361	5.91414	28.5623	31	30.0223	-0.00113708	1.46832	1	0	0.544745
Tachypleus gigas	21.647223	87.63333	4.13676	4.39268	4.08631	4.50345	9.16417	-3.84269	0.0274195	4	103.533	39.1774	1624.7	3	28.458	30	27.0582	-0.000908072	0.42379	4	0	0.547739
Tachypleus gigas	-6.75	110.53	4.23773	3.07663	1.57501	2.66886	2.50763	-8.37809	0.105082	4	95.3678	45.4862	829.021	3	29.156	30.9062	29.5934	0.00269847	0.261358	1	0	0.550375
Tachypleus gigas	1.293787	103.896583	4.39496	9.20132	1.00367	1.8624	3.24764	-65.6198	0.0710989	4	96.749	38.0341	2024.07	6	29.4773	30.4304	29.0691	0.00156656	0	1	0.291269	0.557449
Tachypleus gigas	1.300783	103.912186	4.39496	9.20132	1.00367	1.8624	3.24764	-65.6198	0.0710989	4	96.749	38.0341	2024.07	6	29.4773	30.4304	29.0691	0.00156656	0	1	0.291269	0.557449
Tachypleus gigas	1.295703	103.899681	4.39496	9.20132	1.00367	1.8624	3.24764	-65.6198	0.0710989	4	96.749	38.0341	2024.07	6	29.4773	30.4304	29.0691	0.00156656	0	1	0.291269	0.557449
Tachypleus gigas	1.295414	103.899086	4.39496	9.20132	1.00367	1.8624	3.24764	-65.6198	0.0710989	4	96.749	38.0341	2024.07	6	29.4773	30.4304	29.0691	0.00156656	0	1	0.291269	0.557449
Tachypleus gigas	1.297251	103.904956	4.39496	9.20132	1.00367	1.8624	3.24764	-65.6198	0.0710989	4	96.749	38.0341	2024.07	6	29.4773	30.4304	29.0691	0.00156656	0	1	0.291269	0.557449
Tachypleus gigas	1.29876	103.909944	4.39496	9.20132	1.00367	1.8624	3.24764	-65.6198	0.0710989	4	96.749	38.0341	2024.07	6	29.4773	30.4304	29.0691	0.00156656	0	1	0.291269	0.557449
Tachypleus gigas	-3.84042	115.424309	4.16331	2.34794	0.7788	4.95288	19.6894	-7.73161	0.0837856	4	93.7622	43	1237.56	3	29.246	31	29.9519	0.00396389	0.534565	1	0	0.561183
Tachypleus gigas	-6.94	110.32	4.1487	3.9314	0.450208	4.95442	3.54813	-4.98521	0.114091	4	95.3678	46.739	838	3	29.156	30.5023	29.5133	0.00201142	0.257036	1	0	0.564775
Tachypleus gigas	21.37	86.94	3.38605	8.10327	4.18322	4.88202	6.09802	-2.43915	0.0477708	4	103.91	41.4568	1008.96	3	28.707	30.0227	27.695	-0.00130174	0.6382	4	0	0.56763
Tachypleus gigas	21.4	86.98	3.38605	8.10327	4.18322	4.88202	6.09802	-2.43915	0.0477708	4	103.91	41.4568	1008.96	3	28.707	30.0227	27.695	-0.00130174	0.6382	4	0	0.56763
Tachypleus gigas	8	98.55	4.30278	5.81886	0.360456	0.334738	4.14259	-16.8756	0.0742421	4	97.8586	43.6559	773.039	5	29.958	31.3819	30	-0.000317859	0.081896	3	2.97588	0.56889
Tachypleus gigas	12.918473	100.057485	4.194	3.2929	1.68505	7.19173	3.58765	-10.0703	0.0947661	4	96.0043	44	1509.98	12	30.129	31.3892	29	-0.00143701	1.05145	3	5.19	0.577381
Tachypleus gigas	8.085852	98.293404	3.68571	9.07375	0.0948804	0.079115	5.13465	-18.5394	0.0956749	4	98.2468	44.7835	863.547	5	29.9242	31.683	29.683	0.00746167	1.11131	3	0.0961616	0.579464
Tachypleus gigas	8.09	98.29	3.68571	9.07375	0.0948804	0.079115	5.13465	-18.5394	0.0956749	4	98.2468	44.7835	863.547	5	29.9242	31.683	29.683	0.00746167	1.11131	3	0.0961616	0.579464
Tachypleus gigas	1.224982	103.75245	4.3947	9.3341	1.36423	2.29849	3.0903	-18.5608	0.103459	4	96.7397	38.9407	2059	6	29.4557	30.974	29.1906	-0.0027233	0.00368676	1	0	0.59196
Tachypleus gigas	1.201108	103.755722	4.3947	9.3341	1.36423	2.29849	3.0903	-18.5608	0.103459	4	96.7397	38.9407	2059	6	29.4557	30.974	29.1906	-0.0027233	0.00368676	1	0	0.59196
Tachypleus gigas	1.204292	103.759247	4.3947	9.3341	1.36423	2.29849	3.0903	-18.5608	0.103459	4	96.7397	38.9407	2059	6	29.4557	30.974	29.1906	-0.0027233	0.00368676	1	0	0.59196
Tachypleus gigas	1.20048	103.758644	4.3947	9.3341	1.36423	2.29849	3.0903	-18.5608	0.103459	4	96.7397	38.9407	2059	6	29.4557	30.974	29.1906	-0.0027233	0.00368676	1	0	0.59196
Tachypleus gigas	-5.93	105.99	4.11043	4.97845	0.0465229	0.0469955	2.27944	-27.7331	0.0996321	4	93.3013	44.8378	560.691	4	29.4466	30.0233	29.0233	-0.0868554	0.487777	1	0.419605	0.593152
Tachypleus gigas	8.14	98.29	4.49588	2.85329	0.0604127	0.0467335	5.188	-17.7922	0.0945339	4	99.3931	44.0538	865	5	29.8718	31.1194	29.0904	0.0073901	0.679151	3	0	0.599072
Tachypleus gigas	10.49591	107.466855	4.65261	2.43502	0.571919	2.08512	4.78403	-9.68631	0.0656178	4	102.191	44.9901	806.4	11	29.3445	29.9787	27.9787	-0.00279021	0.236566	4	0	0.600986
Tachypleus gigas	1.315053	103.961875	4.39614	8.58223	0.517917	1.98067	3.98128	-29.9739	0.0701801	4	96.7924	37.7345	1861.22	6	29.4875	30.7811	29.0545	0.00108827	0.0291465	1	1.64933	0.607422
Tachypleus gigas	1.314719	103.961528	4.39614	8.58223	0.517917	1.98067	3.98128	-29.9739	0.0701801	4	96.7924	37.7345	1861.22	6	29.4875	30.7811	29.0545	0.00108827	0.0291465	1	1.64933	0.607422
Tachypleus gigas	1.314731	103.961572	4.39614	8.58223	0.517917	1.98067	3.98128	-29.9739	0.0701801	4	96.7924	37.7345	1861.22	6	29.4875	30.7811	29.0545	0.00108827	0.0291465	1	1.64933	0.607422
Tachypleus gigas	1.303372	103.955674	4.39614	8.58223	0.517917	1.98067	3.98128	-29.9739	0.0701801	4	96.7924	37.7345	1861.22	6	29.4875	30.7811	29.0545	0.00108827	0.0291465	1	1.64933	0.607422
Tachypleus gigas	1.310327	103.949063	4.39614	8.58223	0.517917	1.98067	3.98128	-29.9739	0.0701801	4	96.7924	37.7345	1861.22	6	29.4875	30.7811	29.0545	0.00108827	0.0291465	1	1.64933	0.607422
Tachypleus gigas	-6.18	107.85	4.21831	5.66016	1.16209	2.24576	6.98239	-11.5368	0.126752	4	93.5107	44	892.532	4	29.5419	30.863	29.4118	0.00954157	0.258279	1	0	0.609855
Tachypleus gigas	1.59	110.6	4.1277	7.6911	6.01503	11.5013	16.6613	-2.02516	0.105143	4	93.1574	42.4042	1866.84	5	28.539	31.0223	30.2579	-7.94099E-06	1.54716	1	0	0.611444
Tachypleus gigas	9.33	98.38	4.5852	2.6127	1.31353	0.211055	5.01187	-3.91311	0.0954429	4	100.066	42.0593	836	5	29.7041	31.0733	29.7409	-8.50165E-06	1.16681	3	0	0.612877
Tachypleus gigas	1.23	103.86	4.3947	9.3341	1.22866	2.28183	3.0903	-25.6209	0.0781872	4	96.7397	39.1526	2059	6	29.4632	31.0199	29.1739	0.000100142	0	1	0	0.614748
Tachypleus gigas	6.393695	100.129337	4.41152	4.89955	2.37426	1.13563	5.16744	-12.0067	0.0829281	4	97.7757	43.0285	1116.64	6	30.294	32.5149	30.5149	0.000465756	0.109501	3	0.377509	0.616585
Tachypleus gigas	5.795438	100.372658	4.1567	6.0173	0.974415	2.74268	4.84172	-4.18148	0.100404	4	97.6237	45.2319	1494	6	30.294	31.874	30.0866	-0.000359847	0.0233265	1	0	0.61967
Tachypleus gigas	5.67	102.73	4.5844	1.3144	0	1.04953	1.02329	-11.0914	0.0961984	4	100.653	43.2447	953	8.79053	30.0765	31	29.9739	-0.00109992	0.677486	1	0	0.6204
Tachypleus gigas	5.68	102.71	4.5844	1.3144	0	1.04953	1.02329	-11.0914	0.0961984	4	100.653	43.2447	953	8.79053	30.0765	31	29.9739	-0.00109992	0.677486	1	0	0.6204
Tachypleus gigas	1.31	103.66	4.39487	9.24601	1.8373	2.50542	3.34086	-18.5747	0.0907179	4	96.7397	38.4666	2061.58	6	29.4696	31.019	29.7743	-0.0037272	0	1	0	0.620756
Tachypleus gigas	3.53	103.47	4.42316	5.40531	0.134912	2.39574	4.95594	-12.1736	0.106647	4	98.7039	43.098	1035.24	7	29.902	30.9875	29.098	-0.00151056	0.828573	1	0	0.620859
Tachypleus gigas	9.37	98.38	4.5852	2.6127	0.787676	0.48825	5.2614	-3.76	0.0745362	4	100.066	42.0517	831.906	5	29.704	31.3129	29.6268	-0.000630853	1.04235	3	0	0.621229
Tachypleus gigas	5.461895	100.203212	3.8806	7.8124	2.2877	1.57568	9.12177	-7.72311	0.118909	4	97.6237	44.5443	1704.63	6	30.294	31.0255	30	0.00157859	0.232557	1	0	0.652
Tachypleus gigas	2.05	102.53	4.52615	5.40741	2.67572	1.17927	5.45985	-10.991	0.0823848	4	96.7397	42.3772	1664.47	6	29.8016	31	30	-0.0120724	0.0476708	1	0.901141	0.656326
Tachypleus gigas	6.9	101.34	4.40904	1.83348	0.839062	2.16811	3.73848	-5.13846	0.146907	4	98.8626	43.9795	828.772	9	30.2763	31.2759	29.8428	-0.00166679	0.226938	3	0.516273	0.666041
Tachypleus gigas	6.92	101.3	4.40904	1.83348	0.839062	2.16811	3.73848	-5.13846	0.146907	4	98.8626	43.9795	828.772	9	30.2763	31.2759	29.8428	-0.00166679	0.226938	3	0.516273	0.666041
Tachypleus gigas	6.89	101.32	4.40904	1.83348	0.839062	2.16811	3.73848	-5.13846	0.146907	4	98.8626	43.9795	828.772	9	30.2763	31.2759	29.8428	-0.00166679	0.226938	3	0.516273	0.666041
Tachypleus gigas	5.68	100.23	4.1567	6.0173	1.38255	1.96185	4.84172	-9.1864	0.0888169	4	97.6237	45.2907	1494	6	30.294	31.4099	30.2697	-0.00315638	0.037323	1	0	0.66643
Tachypleus gigas	6.93	101.29	4.40937	1.8296	1.01915	2.40312	3.74082	-6.66478	0.15706	4	98.8626	43.8277	828.9	9	30.2773	31.1206	29.9173	-0.00139201	0.222105	3	0.512667	0.668688
Tachypleus gigas	6.9	101.29	4.40937	1.8296	1.01915	2.40312	3.74082	-6.66478	0.15706	4	98.8626	43.8277	828.9	9	30.2773	31.1206	29.9173	-0.00139201	0.222105	3	0.512667	0.668688
Tachypleus gigas	6.93	101.26	4.40937	1.8296	1.01915	2.40312	3.74082	-6.66478	0.15706	4	98.8626	43.8277	828.9	9	30.2773	31.1206	29.9173	-0.00139201	0.222105	3	0.512667	0.668688
Tachypleus gigas	6.88	101.21	4.40937	1.8296	1.01915	2.40312	3.74082	-6.66478	0.15706	4	98.8626	43.8277	828.9	9	30.2773	31.1206	29.9173	-0.00139201	0.222105	3	0.512667	0.668688
Tachypleus gigas	6.9	101.23	4.40937	1.8296	1.01915	2.40312	3.74082	-6.66478	0.15706	4	98.8626	43.8277	828.9	9	30.2773	31.1206	29.9173	-0.00139201	0.222105	3	0.512667	0.668688
Tachypleus gigas	3.744231	98.797429	4.4814	5.9889	1.50425	2.84873	7.92793	-4.31454	0.108637	4	99.7645	41.6195	1565.67	6	30.2434	31	30	0.000137725	0.740501	1	0.143183	0.671367
Tachypleus gigas	13.34	100.922	4.1817	4.1561	3.58025	28.7672	23.7137	-3.1829	0.0852801	4	95.0257	43.9923	2038	12	30.129	31.2819	29.7869	0.000180047	0.923532	3	5.19	0.671461
Tachypleus gigas	13.342	100.888	4.1817	4.1561	3.58025	28.7672	23.7137	-3.1829	0.0852801	4	95.0257	43.9923	2038	12	30.129	31.2819	29.7869	0.000180047	0.923532	3	5.19	0.671461
Tachypleus gigas	13.34	100.93	4.1817	4.1561	3.58025	28.7672	23.7137	-3.1829	0.0852801	4	95.0257	43.9923	2038	12	30.129	31.2819	29.7869	0.000180047	0.923532	3	5.19	0.671461
Tachypleus gigas	13.33	100.92	4.1817	4.1561	3.58025	28.7672	23.7137	-3.1829	0.0852801	4	95.0257	43.9923	2038	12	30.129	31.2819	29.7869	0.000180047	0.923532	3	5.19	0.671461
Tachypleus gigas	13.31	100.91	4.1817	4.1561	3.58025	28.7672	23.7137	-3.1829	0.0852801	4	95.0257	43.9923	2038	12	30.129	31.2819	29.7869	0.000180047	0.923532	3	5.19	0.671461
Tachypleus gigas	5.66	100.33	4.1567	6.0173	2.25809	2.08638	4.84172	-2.80024	0.0470075	4	97.6237	45.7235	1494	6	30.294	31.9015	30.7078	-0.00125491	0.0164576	1	0	0.682572
Tachypleus gigas	7.31	99.25	4.4646	4.9001	1.39461	0.309481	4.36516	-11.8679	0.0795569	4	97.8262	43.3175	852	5	29.9594	31	30	-0.00151138	0.0332329	3	0	0.687122
Tachypleus gigas	12.5129	99.9808	3.54214	6.38045	1.56424	2.40599	3.72858	-12.5816	0.12589	4	96.0043	43.8423	1288.71	11.4058	30.129	31	29	-0.000866504	0.976934	3	2.48477	0.707722
Tachypleus gigas	7.37	99.31	4.4646	4.9001	1.79605	0.946814	4.36516	-4.06952	0.0718298	4	97.8262	43.3279	852	5	29.9595	31.059	30.0239	-0.000454446	0.00265621	3	0	0.716221
Tachypleus gigas	9.2	105.74	4.5999	2.4607	3.61853	1.78624	7.58578	-5.22135	0.0304064	4	101.106	42.9121	1177	10	29.6761	30.9588	28.9126	-0.00304613	0.685557	4	0	0.743953
